# Supplementary material for: Impact of the H274Y Substitution on N1, N4, N5, and N8 Neuraminidase Enzymatic Properties and Expression in Reverse Genetic Influenza A Viruses
Source: Viruses. 2024 Mar 1;16(3):388. doi: 10.3390/v16030388 (PMC10975200; doi:10.3390/v16030388)
Supplement: Supplementary file 1 [file viruses-16-00388-s001.zip]

Archive with 1 entries (1 files):
- viruses-2811321-supplementary.pdf
